# Supplementary material for: Elevated Risk of Acute Urine Retention in Patients with Symptomatic Benign Prostate Hyperplasia Following Coronavirus Disease 2019 Infection: A Retrospective Cohort Study from TriNetX
Source: Life (Basel). 2026 Apr 25;16(5):729. doi: 10.3390/life16050729 (PMC13208805; doi:10.3390/life16050729)
Supplement: Supplementary file 1 [file life-16-00729-s001.zip]

Archive with 1 entries (1 files):
- life-4218302-supplementary.pdf
